# Supplementary material for: Visualization of the relationship between electrogustometry and whole mouth test using multidimensional scaling
Source: Sci Rep. 2023 May 31;13:8798. doi: 10.1038/s41598-023-35372-5 (PMC10232520; doi:10.1038/s41598-023-35372-5)
Supplement: Supplementary file 1 — Supplementary Information. [file 41598_2023_35372_MOESM1_ESM.xlsx]

## Sheet: Configuration derived in 3 dim
Stimulus Number	Stimulus Name	Euclidean distance (between stimulus-stimulus)																		Dimension (coordinate)
		1	2	3	4	5	6	7	8	9	10	11	12	13	14	15	16	17	18	1	2	3
1	DT_Sweet	0																		0.4725	0.3105	-1.07
2	DT_Salty	10.1	0																	0.3763	1.7259	0.0859
3	DT_Bitter	10.51	10.628	0																2.3207	0.9764	-0.5192
4	DT_Sour	10.063	11.707	9.281	0															1.8239	-0.4132	-0.0121
5	DT_Umami	11.374	10.131	9.955	10.046	0														1.318	1.017	1.0571
6	DT_Mean	7.345	7.444	6.487	7.188	7.233	0													1.1874	0.5467	-0.1339
7	RT_Sweet	8.312	12.214	12.743	12.009	12.591	11.109	0												0.0667	-0.7939	-1.8826
8	RT_Salty	10.281	8.875	12.099	11.893	10.492	9.685	11.442	0											-0.3902	1.3342	-0.1649
9	RT_Bitter	10.594	11.832	12.003	11.267	12.28	10.984	11.066	10.596	0										-0.3249	-0.8256	-0.9801
10	RT_Sour	11.529	12.201	12.146	10.339	12.272	11.182	12.318	12.704	10.711	0									0.4849	-1.958	0.4442
11	RT_Umami	12.474	12.786	12.561	11.589	9.115	11.31	12.203	12.117	12.304	12.023	0								1.4912	-0.9169	1.8963
12	RT_Mean	8.948	10.759	11.859	10.142	9.993	9.104	8.454	8.635	7.93	8.452	8.507	0							0.2194	-0.5057	0.2995
13	EGM_CT_Mean	10.605	11.726	12.7894	11.785	12.025	11.292	11.287	10.892	10.286	11.225	12.514	10.031	0						-1.2553	-0.2604	0.0803
14	EGM_CT_Rt	10.731	11.731	12.835	11.817	11.993	11.344	11.268	10.928	10.269	11.375	12.424	10.051	1.387	0					-1.2457	-0.2304	0.1171
15	EGM_CT_Lt	10.535	11.752	12.743	11.782	12.083	11.282	11.352	10.91	10.379	11.111	12.62	10.093	1.479	2.857	0				-1.238	-0.1925	-0.0357
16	EGM_GL_Mean	11.547	11.496	13.598	12.782	12.144	12.074	11.904	10.901	10.939	12.012	12.891	10.968	7.344	7.078	7.803	0			-1.7823	0.0158	0.2385
17	EGM_GL_Rt	11.642	11.466	13.708	12.713	12.05	12.086	11.926	10.946	11.063	12.079	12.895	11.054	7.534	7.24	8.013	1.442	0		-1.7181	0.1334	0.3418
18	EGM_GL_Lt	11.49	11.561	13.476	12.853	12.254	12.084	11.908	10.91	10.869	11.971	12.889	10.935	7.34	7.115	7.76	1.394	2.828	0	-1.8063	0.0366	0.2378
Supplementary legends.
Euclidean distance between each stimulus of whole mouth test and electrogustometry standardized by z-score.
Euclidean distance expresses how similar the responses of each stimulus were to each other as a relative distance.
The closer the responses are to each other, the closer the distance is, and the lower the similarity, the greater the distance.
